# Supplementary material for: Geographically Structured Populations of Cryptococcus neoformans Variety grubii in Asia Correlate with HIV Status and Show a Clonal Population Structure
Source: PLoS One. 2013 Sep 3;8(9):e72222. doi: 10.1371/journal.pone.0072222 (PMC3760895; doi:10.1371/journal.pone.0072222)
Supplement: Sheet S1 — Chi-square test of Asian C. neoformans according to sequence types (STs) and HIV status. (XLS) [file pone.0072222.s001.xls]

## Sheet: Sheet1
	Supplementary Sheet S1. Chi-square test of Asian C. neoformans according to sequence types (STs) and HIV status
	Test of independence between the rows and the columns (Chi-square):
	Chi-square (Observed value)	183.45
	Chi-square (Critical value)	15.5073
	DF	8
	p-value	< 0.0001
	alpha	0.05
	Test interpretation:
	H0: The rows and the columns of the table are independent.
	Ha: There is a link between the rows and the columns of the table.
	As the computed p-value is lower than the significance level alpha=0.05, one should reject the null hypothesis H0, and accept the alternative hypothesis Ha.
	The risk to reject the null hypothesis H0 while it is true is lower than 0.01%.
	Test of independence between the rows and the columns (Monte Carlo method / Number of simulations = 5000):
	Chi-square (Observed value)	183.45
	Chi-square (Critical value)	15.5658
	DF	2
	p-value	< 0.0001
	alpha	0.05
	Test interpretation:
	H0: The rows and the columns of the table are independent.
	Ha: There is a link between the rows and the columns of the table.
	As the computed p-value is lower than the significance level alpha=0.05, one should reject the null hypothesis H0, and accept the alternative hypothesis Ha.
	The risk to reject the null hypothesis H0 while it is true is lower than 0.01%.
	Association coefficients (1):
	Coefficient	Value
	Pearson's Phi	0.669726
	Contingency coefficient	0.556459
	Cramer's V	0.473568
	Tschuprow's T	0.398221
	Goodman and Kruskal tau (R/C)	0.322722
	Goodman and Kruskal tau (C/R)	0.148263
	Association coefficients (2):
	Coefficient	Value	Standard deviation	Lower bound 95%	Upper bound 95%
	Goodman and Kruskal Gamma	-0.000429282	0.0618479	-0.121649	0.12079
	Kendall's tau	-0.000307485	0.0442999	-0.0871338	0.0865188
	Stuart's tau	-0.000304876	0.0439242	-0.0863947	0.0857849
	Somers' D (R/C)	-0.000264542	0.0381136	-0.0749659	0.0744368
	Somers' D (C/R)	-0.000357398	0.0514904	-0.101277	0.100562
	Theil's U (R/C)
	Theil's U (C/R)
	Theil's U (Symmetric)
	Significance by cell (Fisher's exact test):
		ST4	ST5	ST6	ST93	Others
	HIVPOS	>	<	>	>	<
	HIVNEG	<	>	<	<	>
	UNK	<	>	>	<	<
	Values displayed in red are significant at the level alpha=.05
	Chi-square by cell:
		ST4	ST5	ST6	ST93	Others	Total
	HIVPOS	14.3095	34.3682	13.8253	4.97774	3.39054	70.8714
	HIVNEG	21.5241	44.4539	25.555	4.79328	10.0105	106.337
	UNK	0.247972	2.73634	0.119899	1.48169	1.65573	6.24163
	Total	36.0816	81.5584	39.5003	11.2527	15.0568	183.45
	Residuals (Pearson):
		ST4	ST5	ST6	ST93	Others
	HIVPOS	3.78279	-5.86244	3.71824	2.23108	-1.84134
	HIVNEG	-4.63941	6.66737	-5.0552	-2.18936	3.16393
	UNK	-0.497968	1.65419	0.346265	-1.21725	-1.28675
	Residuals (Adjusted):
		ST4	ST5	ST6	ST93	Others
	HIVPOS	6.36924	-10.907	6.21309	3.58976	-2.97101
	HIVNEG	-6.3374	10.0637	-6.853	-2.85785	4.14162
	UNK	-0.592872	2.1762	0.409132	-1.38488	-1.46808
	Values displayed in bold are significant at the level alpha=.05
